# Supplementary material for: O-Specific Antigen-Dependent Surface Hydrophobicity Mediates Aggregate Assembly Type in Pseudomonas aeruginosa
Source: mBio. 2021 Aug 10;12(4):e00860-21. doi: 10.1128/mBio.00860-21 (PMC8406328; doi:10.1128/mBio.00860-21)
Supplement: DATA SET S1 [file mbio.00860-21-sd001.xlsx]

## Sheet: Export Summary
	This document was exported from Numbers. Each table was converted to an Excel worksheet. All other objects on each Numbers sheet were placed on separate worksheets. Please be aware that formula calculations may differ in Excel.
	Numbers Sheet Name	Numbers Table Name	Excel Worksheet Name
	A2
		Table 1	A2
	A2
		Table 1	A2
	A9
		Table 1	A9
	B8
		Table 1	B8
	B9
		Table 1	B9
	B13
		Table 1	B13
	C25
		Table 1	C25
	D4
		Table 1	D4
	Shared SNPs between isolates fo
		Table 1	Shared SNPs between isolates fo

## Sheet: A2
Table 1
position	mutation	annotation	gene
108078	T→C	L168P (CTG→CCG)	PA4897
283435	G→A	R156C (CGC→TGC)	gltD←
308013	G→A	A7T (GCC→ACC)	PA5052 →
767014	G→A	R22C (CGT→TGT)	PA4475←
879149	(C)8→9	intergenic (‑195/‑46)	rplU ← / → ispB
896818	A→G	E203E (GAA→GAG)	PA4584→
1071899	(C)6→7	intergenic (+147/‑59)	glpK_2 → / → glpR_1
1089646	G→A	G185G (GGC→GGT)	PA3597 ←
1100936	T→C	L155P (CTG→CCG)	potD (PA3610 ) →
1165816	G→A	P357P (CCC→CCT)	PA3670 ←
1239137	G→A	R62C (CGC→TGC)	PA3731 ←
1254183	T→C	I304V (ATC→GTC)	ffh ←
1543451	T→C	H446R (CAC→CGC)	PA1271 ←
1798548	A→G	V12A (GTT→GCT)	PA1043 ←
2003578	T→C	W241R (TGG→CGG)	htpX (PA3610)→
2137054	A→G	V123A (GTC→GCC)	PA2957 ←
2229495	G→A	V376V (GTG→GTA)	PA2089 →
2330324	A→G	V105A (GTA→GCA)	PA2178←
2348220	C→T	A35V (GCC→GTC)	PA2199 →
2352968	C→T	R43Q (CGG→CAG)	PA2203 ←
2416694	(C)7→8	intergenic (+219/+18)	pvcD → / ←ptxR
2552255	G→A	I106I (ATC→ATT)	PA0878 ←
2608471	T→C	T303A (ACC→GCC)	PA0829 ←
2818054	(C)7→8	coding (339/606 nt)	PA2602←
2860411	G→A	S343F (TCC→TTC)	PA2567←
2909594	C→T	G410G (GGC→GGT)	muxA→
2939017	C→G	intergenic (+20/‑719)	catA → / → opdT
2939029	T→G	intergenic (+32/‑707)	catA → / → opdT
2939042	A→C	intergenic (+45/‑694)	catA → / → opdT
2939053	C→A	intergenic (+56/‑683)	catA → / → opdT
2939067	2 bp→AT	intergenic (+70/‑668)	catA → / → opdT
2939070	G→A	intergenic (+73/‑666)	catA → / → opdT
2939072	G→A	intergenic (+75/‑664)	catA → / → opdT
2939075	T→A	intergenic (+78/‑661)	catA → / → opdT
2939077	C→G	intergenic (+80/‑659)	catA → / → opdT
2939079	C→G	intergenic (+82/‑657)	catA → / → opdT
2939083	C→T	intergenic (+86/‑653)	catA → / → opdT
2939089	2 bp→GC	intergenic (+92/‑646)	catA → / → opdT
2939098	2 bp→GA	intergenic (+101/‑637)	catA → / → opdT
2939105	G→C	intergenic (+108/‑631)	catA → / → opdT
2939107	C→A	intergenic (+110/‑629)	catA → / → opdT
2939109	C→A	intergenic (+112/‑627)	catA → / → opdT
2939112	2 bp→AG	intergenic (+115/‑623)	catA → / → opdT
2939120	C→A	intergenic (+123/‑616)	catA → / → opdT
2939128	G→C	intergenic (+131/‑608)	catA → / → opdT
2939133	C→T	intergenic (+136/‑603)	catA → / → opdT
2939141	A→C	intergenic (+144/‑595)	catA → / → opdT
2939143	A→G	intergenic (+146/‑593)	catA → / → opdT
2939147	G→A	intergenic (+150/‑589)	catA → / → opdT
2939149	C→G	intergenic (+152/‑587)	catA → / → opdT
2939151	G→C	intergenic (+154/‑585)	catA → / → opdT
2939156	A→C	intergenic (+159/‑580)	catA → / → opdT
2994010	A→G	I69V (ATC→GTC)	PA1890
3079143	G→A	T344T (ACC→ACT)	cadA ←
3243522	G→A	G122D (GGC→GAC)	vfr →
3270358	T→C	S218G (AGC→GGC)	PA0620←
3517489	A→G	T433A (ACC→GCC)	PA5544 →
3873831	G→A	G47G (GGC→GGT)	gap ←
4059007	T→C	T535A (ACC→GCC)	hsiG2 ←
4069618	G→A	A60T (GCC→ACC)	PA1651 →
4165639	G→A	G33S (GGC→AGC)	acnA →
4173203	T→G	S296S (TCT→TCG)	ccoN2 →
4173206	G→C	G297G (GGG→GGC)	ccoN2 →
4173225	2 bp→AG	coding (910‑911/1428 nt)	ccoN2 →
4384018	T→C	intergenic (‑292/+127)	spuD← / ←spuE
4405356	(G)5→6	coding (243/813 nt)	PA3419 ←
4608450	T→C	T15A (ACG→GCG)	flhB←
4709196	T→C	L255P (CTG→CCG)	PA4040→
4881776	G→A	Q23* (CAG→TAG)	fklB←
4979304	A→G	W278R (TGG→CGG)	nusA (PA4745 )←
5035942	C→T	intergenic (‑180/+465)	PA2326← / ← PA2327
5035963	A→G	intergenic (‑201/+444)	PA2326← / ← PA2328
5035977	A→G	intergenic (‑215/+430)	PA2326← / ← PA2329
5035992	A→G	intergenic (‑230/+415)	PA2326← / ← PA2330
5248898	G→A	G29S (GGC→AGC)	acoB →
5307486	G→A	A16T (GCC→ACC)	nmoR→
5320124	G→A	R1921R (CGC→CGT)	pvdj
5320829	G→A	C1686C (TGC→TGT)	pvdJ
5338512	C→T	R943K (AGG→AAG)	pvdD
5338516	T→C	S942G (AGC→GGC)	pvdD ←
5364920	G→A	A3312A (GCC→GCT)	pvdL←
5390564	G→A	A264A (GCC→GCT)	PA2439←
5417660	C→T	D340D (GAC→GAT)	tufA→
5473577	G→A	intergenic (‑30/+175)	tauA ← / ← PA3939
5475409	T→C	intergenic (+87/+37)	PA3940 → / ←PA3941
5523843	G→A	V61M (GTG→ATG)	leuS →
5809088	(C)6→7	coding (620/1317 nt)	wzx ←
5891971	C→T	R10K (AGG→AAG)	PA3486 ←
5891984	A→G	C6R (TGC→CGC)	PA3486 ←
5891986	A→C	L5W (TTG→TGG)	PA3486 ←
5891988	T→C	A4A (GCA→GCG)	PA3486 ←
5891992	A→G	V3A (GTC→GCC)	PA3486 ←
5892004	C→A	intergenic (‑5/+98)	PA3486← / ← PA3487
5892007	A→C	intergenic (‑8/+95)	PA3486← / ← PA3488
5892010	A→C	intergenic (‑11/+92)	PA3486← / ← PA3489
5892309	(C)8→7	coding (102/309 nt)	PA1937 ←
5955307	G→A	A496A (GCC→GCT)	ambB ←
6117223	(C)9→10	intergenic (‑512/+162)	PROKKA_05662 ← / ← PROKKA_05663
6121993	(G)9→8	intergenic (+43/‑18)	PROKKA_05667 → / → PROKKA_05668
6149217	C→G	G757R (GGA→CGA)	PA1511←
6152456	C→A	intergenic (‑271/‑164)	hcpA_3 ← / → PROKKA_05694
6152470	A→G	intergenic (‑285/‑150)	hcpA_3 ← / → PROKKA_05694
6214517	T→A	*140K (TAA→AAA)	clpP →
6214520	G→T	intergenic (+1/‑81)	hypothetical protein/Type 4 prepilin‑like proteins leader peptide‑processing enzyme
6214540	2 bp→GC	intergenic (+21/‑60)	hypothetical protein/Type 4 prepilin‑like proteins leader peptide‑processing enzyme
6214556	G→C	intergenic (+37/‑45)	hypothetical protein/Type 4 prepilin‑like proteins leader peptide‑processing enzyme
6214564	T→G	intergenic (+45/‑37)	hypothetical protein/Type 4 prepilin‑like proteins leader peptide‑processing enzyme
6214575	G→T	intergenic (+56/‑26)	hypothetical protein/Type 4 prepilin‑like proteins leader peptide‑processing enzyme
6214581	C→T	intergenic (+62/‑20)	hypothetical protein/Type 4 prepilin‑like proteins leader peptide‑processing enzyme

## Sheet: A9
evidence	position	mutation	annotation	gene
	235447	Δ1 bp	coding (319/957 nt)	ssg
RA	292279	T→G	T605P (ACC→CCC)	pilQ ←
MC JC	2384546	Δ665 bp	coding (523‑1187/1437 nt)	pslA→
RA	2939017	C→G	intergenic (+20/‑719)	catA → / → opdT
RA	2939029	T→G	intergenic (+32/‑707)	catA → / → opdT
RA	2939042	A→C	intergenic (+45/‑694)	catA → / → opdT
RA	2939053	C→A	intergenic (+56/‑683)	catA → / → opdT
RA	2939067	2 bp→AT	intergenic (+70/‑668)	catA → / → opdT
RA	2939070	G→A	intergenic (+73/‑666)	catA → / → opdT
RA	2939072	G→A	intergenic (+75/‑664)	catA → / → opdT
RA	2939075	T→A	intergenic (+78/‑661)	catA → / → opdT
RA	2939077	C→G	intergenic (+80/‑659)	catA → / → opdT
RA	2939079	C→G	intergenic (+82/‑657)	catA → / → opdT
RA	2939083	C→T	intergenic (+86/‑653)	catA → / → opdT
RA	2939089	2 bp→GC	intergenic (+92/‑646)	catA → / → opdT
RA	2939098	2 bp→GA	intergenic (+101/‑637)	catA → / → opdT
RA	2939105	G→C	intergenic (+108/‑631)	catA → / → opdT
RA	2939107	C→A	intergenic (+110/‑629)	catA → / → opdT
RA	2939109	C→A	intergenic (+112/‑627)	catA → / → opdT
RA	2939112	2 bp→AG	intergenic (+115/‑623)	catA → / → opdT
RA	2939120	C→A	intergenic (+123/‑616)	catA → / → opdT
RA	2939133	C→T	intergenic (+136/‑603)	catA → / → opdT
RA	2939141	A→C	intergenic (+144/‑595)	catA → / → opdT
RA	2939143	A→G	intergenic (+146/‑593)	catA → / → opdT
RA	2939147	G→A	intergenic (+150/‑589)	catA → / → opdT
RA	2939149	C→G	intergenic (+152/‑587)	catA → / → opdT
RA	2939151	G→C	intergenic (+154/‑585)	catA → / → opdT
RA	2939156	A→C	intergenic (+159/‑580)	catA → / → opdT
RA	4173203	T→G	S296S (TCT→TCG)	ccoN2 →
RA	4173206	G→C	G297G (GGG→GGC)	ccoN2 →
RA	4173225	2 bp→AG	coding (910‑911/1428 nt)	ccoN2 →
RA	4223727	G→C	intergenic (+343/+250)	PROKKA_03957 → / ← hyuC
MC JC	4623466	Δ4,138 bp		[PA1433]–[PA1429]
RA	5035963	A→G	intergenic (‑201/+444)	PA2327← / ← PA2326
RA	5035977	A→G	intergenic (‑215/+430)	PA2327← / ← PA2327
RA	5035992	A→G	intergenic (‑230/+415)	PA2327← / ← PA2328
RA	5320124	G→A	R1921R (CGC→CGT)	pvdJ ←
RA	5320829	G→A	C1686C (TGC→TGT)	pvdJ ←
RA	5338512	C→T	R943K (AGG→AAG)	pvdD←
RA	5338516	T→C	S942G (AGC→GGC)	pvdD ←
RA	5417660	C→T	D340D (GAC→GAT)	tufA →
RA	5891971	C→T	R10K (AGG→AAG)	PA3486 ←
RA	5891984	A→G	C6R (TGC→CGC)	PA3486 ←
RA	5891986	A→C	L5W (TTG→TGG)	PA3486 ←
RA	5891988	T→C	A4A (GCA→GCG)	PA3486 ←
RA	5891992	A→G	V3A (GTC→GCC)	PA3486 ←
RA	5892004	C→A	intergenic (‑5/+98)	PROKKA_05475 ← / ← PROKKA_05476
RA	5892007	A→C	intergenic (‑8/+95)	PROKKA_05475 ← / ← PROKKA_05476
RA	5892010	A→C	intergenic (‑11/+92)	PROKKA_05475 ← / ← PROKKA_05476
RA	6152456	C→A	intergenic (‑271/‑164)	hcpA_3 ← / → PROKKA_05694
RA	6152470	A→G	intergenic (‑285/‑150)	hcpA_3 ← / → PROKKA_05694
RA	6214517	T→A	*140K (TAA→AAA)	PROKKA_05754 →
RA	6214520	G→T	intergenic (+1/‑81)	PROKKA_05754 → / → gspO
RA	6214540	2 bp→GC	intergenic (+21/‑60)	PROKKA_05754 → / → gspO
RA	6214556	G→C	intergenic (+37/‑45)	PROKKA_05754 → / → gspO
RA	6214564	T→G	intergenic (+45/‑37)	PROKKA_05754 → / → gspO
RA	6214575	G→T	intergenic (+56/‑26)	PROKKA_05754 → / → gspO
RA	6214581	C→T	intergenic (+62/‑20)	PROKKA_05754 → / → gspO

## Sheet: B8
position	mutation	annotation	gene
2719121	A→G	L295L (CTT→CTC)	PA0726←
2719234	T→C	T258A (ACG→GCG)	PA0726←
2719314	G→C	A231G (GCT→GGT)	PA0726←
2719430	C→T	Q192Q (CAG→CAA)	PA0726←
2719661	A→G	I115I (ATT→ATC)	PA0726←
2719682	A→G	H108H (CAT→CAC)	PA0726←
2939156	A→C	intergenic (+159/‑580)	catA → / → opdT
4173203	T→G	S296S (TCT→TCG)	ccoN2 →
4173206	G→C	G297G (GGG→GGC)	ccoN2 →
4173225	2 bp→AG	coding (910‑911/1428 nt)	ccoN2 →
4223727	G→C	intergenic (+343/+250)	PROKKA_03957 → / ← hyuC
4285433	+C	coding (466/1149 nt)	pilU ←
4626037	A→C	V208G (GTG→GGG)	lasR←
5320124	G→A	R1921R (CGC→CGT)	pvdJ ←
5320829	G→A	C1686C (TGC→TGT)	pvdJ←
5338512	C→T	R943K (AGG→AAG)	pvdD ←
5338516	T→C	S942G (AGC→GGC)	pvdD←
5417660	C→T	D340D (GAC→GAT)	tufA→
5809254	+C	coding (454/1317 nt)	wzx
6030201	T→C	P71P (CCA→CCG)	PA4673.1
6116133	C→T	G49D (GGT→GAT)	PA0718 ←
6116199	A→G	V27A (GTC→GCC)	PA0718 ←
6152456	C→A	intergenic (‑271/‑164)	hcpA_3 ← / → PROKKA_05694
6152470	A→G	intergenic (‑285/‑150)	hcpA_3 ← / → PROKKA_05694
6163808	A→C	G82G (GGT→GGG)	PROKKA_05705 ←
6163856	G→A	S66S (AGC→AGT)	PROKKA_05705 ←
6163994	G→A	D20D (GAC→GAT)	PROKKA_05705 ←
6164082	G→A	A350A (GCC→GCT)	PA0724 ←
6164100	C→T	L344L (CTG→CTA)	PA0724 ←
6165549	C→G	G51G (GGG→GGC)	PROKKA_05707 ←
6177597	A→G	G276G (GGT→GGC)	PA2291 ←
6177885	A→G	G180G (GGT→GGC)	PA2291 ←
6178231	G→T	A65D (GCC→GAC)	PA2291 (oprB2) ←
6214517	T→A	*140K (TAA→AAA)	clpP →
6214520	G→T	intergenic (+1/‑81)	PROKKA_05754 → / → gspO
6214540	2 bp→GC	intergenic (+21/‑60)	PROKKA_05754 → / → gspO
6214556	G→C	intergenic (+37/‑45)	PROKKA_05754 → / → gspO
6214564	T→G	intergenic (+45/‑37)	PROKKA_05754 → / → gspO
6214575	G→T	intergenic (+56/‑26)	PROKKA_05754 → / → gspO
6214581	C→T	intergenic (+62/‑20)	PROKKA_05754 → / → gspO

## Sheet: B9
evidence	position	mutation	annotation	gene
RA	235680	Δ1 bp	coding (86/957 nt)	ssg ←
RA	295881	A→G	M1T (ATG→ACG) †	← pilN
RA	549347	G→C	V94V (GTC→GTG)	hcpB ←
MC JC	2381158	Δ2,828 bp		PA2228–PA2230
RA	2939017	C→G	intergenic (+20/‑719)	catA → / → opdT
RA	2939029	T→G	intergenic (+32/‑707)	catA → / → opdT
RA	2939042	A→C	intergenic (+45/‑694)	catA → / → opdT
RA	2939053	C→A	intergenic (+56/‑683)	catA → / → opdT
RA	2939067	2 bp→AT	intergenic (+70/‑668)	catA → / → opdT
RA	2939070	G→A	intergenic (+73/‑666)	catA → / → opdT
RA	2939072	G→A	intergenic (+75/‑664)	catA → / → opdT
RA	2939075	T→A	intergenic (+78/‑661)	catA → / → opdT
RA	2939077	C→G	intergenic (+80/‑659)	catA → / → opdT
RA	2939079	C→G	intergenic (+82/‑657)	catA → / → opdT
RA	2939083	C→T	intergenic (+86/‑653)	catA → / → opdT
RA	2939089	2 bp→GC	intergenic (+92/‑646)	catA → / → opdT
RA	2939098	2 bp→GA	intergenic (+101/‑637)	catA → / → opdT
RA	2939105	G→C	intergenic (+108/‑631)	catA → / → opdT
RA	2939107	C→A	intergenic (+110/‑629)	catA → / → opdT
RA	2939109	C→A	intergenic (+112/‑627)	catA → / → opdT
RA	2939112	2 bp→AG	intergenic (+115/‑623)	catA → / → opdT
RA	2939120	C→A	intergenic (+123/‑616)	catA → / → opdT
RA	2939133	C→T	intergenic (+136/‑603)	catA → / → opdT
RA	2939141	A→C	intergenic (+144/‑595)	catA → / → opdT
RA	2939143	A→G	intergenic (+146/‑593)	catA → / → opdT
RA	2939147	G→A	intergenic (+150/‑589)	catA → / → opdT
RA	2939149	C→G	intergenic (+152/‑587)	catA → / → opdT
RA	2939151	G→C	intergenic (+154/‑585)	catA → / → opdT
RA	2939156	A→C	intergenic (+159/‑580)	catA → / → opdT
RA	4173203	T→G	S296S (TCT→TCG)	ccoN2→
RA	4173206	G→C	G297G (GGG→GGC)	ccoN2→
RA	4173225	2 bp→AG	coding (910‑911/1428 nt)	ccoN2→
RA	4223727	G→C	intergenic (+343/+250)	PROKKA_03957 → / ← hyuC
MC JC	4623466	Δ4,138 bp		[PA1433]–[PA1429]
RA	5035963	A→G	intergenic (‑201/+444)	PA2327← / ← PA2326
RA	5035977	A→G	intergenic (‑215/+430)	PA2327← / ← PA2327
RA	5035992	A→G	intergenic (‑230/+415)	PA2327← / ← PA2328
RA	5320124	G→A	R1921R (CGC→CGT)	pvdJ ←
RA	5320829	G→A	C1686C (TGC→TGT)	pvdJ ←
RA	5338512	C→T	R943K (AGG→AAG)	pvdD←
RA	5338516	T→C	S942G (AGC→GGC)	pvdD←
RA	5417660	C→T	D340D (GAC→GAT)	tufA→
RA	5891971	C→T	R10K (AGG→AAG)	PA3486 ←
RA	5891984	A→G	C6R (TGC→CGC)	PA3486 ←
RA	5891986	A→C	L5W (TTG→TGG)	PA3486 ←
RA	5891988	T→C	A4A (GCA→GCG)	PA3486 ←
RA	5891992	A→G	V3A (GTC→GCC)	PA3486 ←
RA	5892004	C→A	intergenic (‑5/+98)	PROKKA_05475 ← / ← PROKKA_05476
RA	5892007	A→C	intergenic (‑8/+95)	PROKKA_05475 ← / ← PROKKA_05476
RA	5892010	A→C	intergenic (‑11/+92)	PROKKA_05475 ← / ← PROKKA_05476
RA	6149217	C→G	G757R (GGA→CGA)	PA1511 ←
RA	6152456	C→A	intergenic (‑271/‑164)	hcpA_3 ← / → PROKKA_05694
RA	6152470	A→G	intergenic (‑285/‑150)	hcpA_3 ← / → PROKKA_05694
RA	6214517	T→A	*140K (TAA→AAA)	PROKKA_05754 →
RA	6214520	G→T	intergenic (+1/‑81)	PROKKA_05754 → / → gspO
RA	6214540	2 bp→GC	intergenic (+21/‑60)	PROKKA_05754 → / → gspO
RA	6214556	G→C	intergenic (+37/‑45)	PROKKA_05754 → / → gspO
RA	6214564	T→G	intergenic (+45/‑37)	PROKKA_05754 → / → gspO
RA	6214575	G→T	intergenic (+56/‑26)	PROKKA_05754 → / → gspO
RA	6214581	C→T	intergenic (+62/‑20)	PROKKA_05754 → / → gspO

## Sheet: B13
position	mutation	annotation	gene
160824	G→A	T3M (ACG→ATG)	PA4939 ←
283435	G→A	R156C (CGC→TGC)	gltD ←
758203	G→A	A216T (GCC→ACC)	PA4465→
767014	G→A	R22C (CGT→TGT)	PA4475 ←
879149	(C)8→9	intergenic (‑195/‑46)	rplU ← / → ispB
914316	T→C	I742V (ATC→GTC)	mexD←
1020556	G→A	L394L (CTG→CTA)	algD →
1089646	G→A	G185G (GGC→GGT)	PA3597 ←
1089807	T→C	T132A (ACG→GCG)	PA3597←
1165816	G→A	P357P (CCC→CCT)	PA3670←
1196933	G→A	A97V (GCG→GTG)	PA3699 ←
1543451	T→C	H446R (CAC→CGC)	PA1271←
1556130	G→A	Q413Q (CAG→CAA)	PA1262 →
1798548	A→G	V12A (GTT→GCT)	PA1043 ←
1839981	T→C	V162A (GTG→GCG)	pqsR →
1863436	A→G	M79T (ATG→ACG)	PA0981←
1878662	G→A	intergenic (+353/+328)	Trp-tRNA→ /PA2704
1957838	C→T	I11I (ATC→ATT)	bswR →
2137054	A→G	V123A (GTC→GCC)	PA2957←
2212478	(C)6→7	intergenic (‑158/‑310)	PA2075← / →PA2076
2346784	(C)5→6	coding (52/1038 nt)	PA2197 →
2540511	G→A	G131G (GGC→GGT)	aotJ ←
2602567	G→A	R344H (CGC→CAC)	pta →
2643157	T→C	I73T (ATC→ACC)	PA0793 →
2693986	T→C	V260A (GTC→GCC)	PA0751 →
2806808	A→G	N791S (AAC→AGC)	ftsK →
2818054	(C)7→9	coding (339/606 nt)	PA2602 ←
2864839	C→T	R403H (CGC→CAC)	PA2563 ←
2939017	C→G	intergenic (+20/‑719)	catA → / → opdT
2939029	T→G	intergenic (+32/‑707)	catA → / → opdT
2939042	A→C	intergenic (+45/‑694)	catA → / → opdT
2939053	C→A	intergenic (+56/‑683)	catA → / → opdT
2939067	2 bp→AT	intergenic (+70/‑668)	catA → / → opdT
2939070	G→A	intergenic (+73/‑666)	catA → / → opdT
2939072	G→A	intergenic (+75/‑664)	catA → / → opdT
2939075	T→A	intergenic (+78/‑661)	catA → / → opdT
2939077	C→G	intergenic (+80/‑659)	catA → / → opdT
2939079	C→G	intergenic (+82/‑657)	catA → / → opdT
2939083	C→T	intergenic (+86/‑653)	catA → / → opdT
2939089	2 bp→GC	intergenic (+92/‑646)	catA → / → opdT
2939098	2 bp→GA	intergenic (+101/‑637)	catA → / → opdT
2939109	C→A	intergenic (+112/‑627)	catA → / → opdT
2939120	C→A	intergenic (+123/‑616)	catA → / → opdT
2939128	G→C	intergenic (+131/‑608)	catA → / → opdT
2939130	Δ1 bp	intergenic (+133/‑606)	catA → / → opdT
2939133	2 bp→TG	intergenic (+136/‑602)	catA → / → opdT
2939136	3 bp→ATT	intergenic (+139/‑598)	catA → / → opdT
2939139	+C	intergenic (+142/‑597)	catA → / → opdT
2939141	A→C	intergenic (+144/‑595)	catA → / → opdT
2939143	A→G	intergenic (+146/‑593)	catA → / → opdT
2939147	G→A	intergenic (+150/‑589)	catA → / → opdT
2939149	C→G	intergenic (+152/‑587)	catA → / → opdT
2939151	G→C	intergenic (+154/‑585)	catA → / → opdT
2939156	A→C	intergenic (+159/‑580)	catA → / → opdT
2994010	A→G	I69V (ATC→GTC)	PA1890 →
3144467	G→A	G52S (GGC→AGC)	PA1766 →
3170748	T→C	D196G (GAC→GGC)	PA1739←
3243522	G→A	G122D (GGC→GAC)	vfr →
3324610	G→A	G834S (GGC→AGC)	PA0572 →
3360350	G→A	A186A (GCC→GCT)	PA0530 ←
3649893	(G)6→5	coding (188/549 nt)	PA5423 →
3752444	C→T	T88T (ACC→ACT)	PA0167 →
3873831	G→A	G47G (GGC→GGT)	PA3001←
4069618	G→A	A60T (GCC→ACC)	PA1651 →
4112248	G→A	A48T (GCC→ACC)	PA1612→
4165639	G→A	G33S (GGC→AGC)	acnA →
4173203	T→G	S296S (TCT→TCG)	ccoN2 →
4173206	G→C	G297G (GGG→GGC)	ccoN2 →
4173225	2 bp→AG	coding (910‑911/1428 nt)	ccoN2 →
4286587	T→C	Q175R (CAG→CGG)	pilT←
4405356	(G)5→6	coding (243/813 nt)	PA3419 ←
4465237	G→A	M18I (ATG→ATA)	PA3355 →
4502880	C→T	P166P (CCG→CCA)	PA3325 ←
4608450	T→C	T15A (ACG→GCG)	flhB_2 ←
4696607	(C)6→7	intergenic (‑143/‑51)	PA4028 ← / → PA4029
4811707	G→A	intergenic (‑48/+53)	PA3189← / ← PA3190
4881776	G→A	Q23* (CAG→TAG)	fklB ←
5320124	G→A	R1921R (CGC→CGT)	pvdJ ←
5320829	G→A	C1686C (TGC→TGT)	pvdJ←
5338512	C→T	R943K (AGG→AAG)	pvdD←
5338516	T→C	S942G (AGC→GGC)	pvdD←
5417660	C→T	D340D (GAC→GAT)	tufA →
5438323	C→T	P407P (CCC→CCT)	PA4233 →
5475409	T→C	intergenic (+87/+37)	PA3940→ / ← PA3941
5590245	T→C	intergenic (‑239/+140)	acoD_1 ← / ← cysJ_2
5590320	C→T	intergenic (‑314/+65)	acoD_1 ← / ← cysJ_2
5629787	G→A	A425T (GCC→ACC)	PA3468→
5809088	(C)6→7	coding (620/1317 nt)	wzx
5891971	C→T	R10K (AGG→AAG)	PA3486 ←
5891984	A→G	C6R (TGC→CGC)	PA3486 ←
5891986	A→C	L5W (TTG→TGG)	PA3486 ←
5891988	T→C	A4A (GCA→GCG)	PA3486 ←
5891992	A→G	V3A (GTC→GCC)	PA3486 ←
5892004	C→A	intergenic (‑5/+98)	PROKKA_05475 ← / ← PROKKA_05476
5892007	A→C	intergenic (‑8/+95)	PROKKA_05475 ← / ← PROKKA_05476
5892010	A→C	intergenic (‑11/+92)	PROKKA_05475 ← / ← PROKKA_05476
5921180	T→C	V112A (GTC→GCC)	PA1519 →
5956113	G→A	L228L (CTG→TTG)	ambB←
6028208	T→C	D337G (GAC→GGC)	PA4021 ←
6114849	C→T	intergenic (‑37/‑99)	aceK ← / → ywnH
6200072	A→G	D114G (GAC→GGC)	zot_3 →
6214517	T→A	*140K (TAA→AAA)	PROKKA_05754 →
6214520	G→T	intergenic (+1/‑81)	PROKKA_05754 → / → gspO
6214540	2 bp→GC	intergenic (+21/‑60)	PROKKA_05754 → / → gspO
6214556	G→C	intergenic (+37/‑45)	PROKKA_05754 → / → gspO
6214564	T→G	intergenic (+45/‑37)	PROKKA_05754 → / → gspO
6214575	G→T	intergenic (+56/‑26)	PROKKA_05754 → / → gspO
6214581	C→T	intergenic (+62/‑20)	PROKKA_05754 → / → gspO

## Sheet: C25
position	mutation	annotation	gene
864829	Δ4 bp	coding (1817‑1820/3486 nt)	pilY1→
2939017	C→G	intergenic (+20/‑719)	catA → / → oprD_5
2939029	T→G	intergenic (+32/‑707)	catA → / → oprD_5
2939042	A→C	intergenic (+45/‑694)	catA → / → oprD_5
2939053	C→A	intergenic (+56/‑683)	catA → / → oprD_5
2939067	2 bp→AT	intergenic (+70/‑668)	catA → / → oprD_5
2939070	G→A	intergenic (+73/‑666)	catA → / → oprD_5
2939072	G→A	intergenic (+75/‑664)	catA → / → oprD_5
2939075	T→A	intergenic (+78/‑661)	catA → / → oprD_5
2939077	C→G	intergenic (+80/‑659)	catA → / → oprD_5
2939079	C→G	intergenic (+82/‑657)	catA → / → oprD_5
2939083	C→T	intergenic (+86/‑653)	catA → / → oprD_5
2939089	2 bp→GC	intergenic (+92/‑646)	catA → / → oprD_5
2939098	2 bp→GA	intergenic (+101/‑637)	catA → / → oprD_5
2939109	C→A	intergenic (+112/‑627)	catA → / → oprD_5
2939120	C→A	intergenic (+123/‑616)	catA → / → oprD_5
2939133	C→T	intergenic (+136/‑603)	catA → / → oprD_5
2939141	A→C	intergenic (+144/‑595)	catA → / → oprD_5
2939143	A→G	intergenic (+146/‑593)	catA → / → oprD_5
2939147	G→A	intergenic (+150/‑589)	catA → / → oprD_5
2939149	C→G	intergenic (+152/‑587)	catA → / → oprD_5
2939151	G→C	intergenic (+154/‑585)	catA → / → oprD_5
2939156	A→C	intergenic (+159/‑580)	catA → / → oprD_5
4173203	T→G	S296S (TCT→TCG)	ccoN2 →
4173206	G→C	G297G (GGG→GGC)	ccoN2 →
4173225	2 bp→AG	coding (910‑911/1428 nt)	ccoN2 →
5320124	G→A	R1921R (CGC→CGT)	pvdJ ←
5320829	G→A	C1686C (TGC→TGT)	pvdJ ←
5338512	C→T	R943K (AGG→AAG)	pvdD ←
5338516	T→C	S942G (AGC→GGC)	pvdD ←
5417660	C→T	D340D (GAC→GAT)	tuf1_2 →
5891971	C→T	R10K (AGG→AAG)	PROKKA_05475 ←
5891984	A→G	C6R (TGC→CGC)	PROKKA_05475 ←
5891986	A→C	L5W (TTG→TGG)	PROKKA_05475 ←
5891988	T→C	A4A (GCA→GCG)	PROKKA_05475 ←
5891992	A→G	V3A (GTC→GCC)	PROKKA_05475 ←
5892004	C→A	intergenic (‑5/+98)	PROKKA_05475 ← / ← PROKKA_05476
5892007	A→C	intergenic (‑8/+95)	PROKKA_05475 ← / ← PROKKA_05476
5892010	A→C	intergenic (‑11/+92)	PROKKA_05475 ← / ← PROKKA_05476

## Sheet: D4
position	mutation	annotation	gene
1738344	(GGTGAAGGCACC)1→2	coding (661/1473 nt)	fleQ←
2385203	(C)5→6	coding (1180/1437 nt)	pslA→
2939017	C→G	intergenic (+20/‑719)	catA → / → oprD_5
2939029	T→G	intergenic (+32/‑707)	catA → / → oprD_5
2939042	A→C	intergenic (+45/‑694)	catA → / → oprD_5
2939053	C→A	intergenic (+56/‑683)	catA → / → oprD_5
2939067	2 bp→AT	intergenic (+70/‑668)	catA → / → oprD_5
2939070	G→A	intergenic (+73/‑666)	catA → / → oprD_5
2939072	G→A	intergenic (+75/‑664)	catA → / → oprD_5
2939075	T→A	intergenic (+78/‑661)	catA → / → oprD_5
2939077	C→G	intergenic (+80/‑659)	catA → / → oprD_5
2939079	C→G	intergenic (+82/‑657)	catA → / → oprD_5
2939083	C→T	intergenic (+86/‑653)	catA → / → oprD_5
2939089	2 bp→GC	intergenic (+92/‑646)	catA → / → oprD_5
2939098	2 bp→GA	intergenic (+101/‑637)	catA → / → oprD_5
2939105	G→C	intergenic (+108/‑631)	catA → / → oprD_5
2939107	C→A	intergenic (+110/‑629)	catA → / → oprD_5
2939109	C→A	intergenic (+112/‑627)	catA → / → oprD_5
2939112	2 bp→AG	intergenic (+115/‑623)	catA → / → oprD_5
2939120	C→A	intergenic (+123/‑616)	catA → / → oprD_5
2939128	G→C	intergenic (+131/‑608)	catA → / → oprD_5
2939130	Δ1 bp	intergenic (+133/‑606)	catA → / → oprD_5
2939133	2 bp→TG	intergenic (+136/‑602)	catA → / → oprD_5
2939136	3 bp→ATT	intergenic (+139/‑598)	catA → / → oprD_5
2939139	+C	intergenic (+142/‑597)	catA → / → oprD_5
2939141	A→C	intergenic (+144/‑595)	catA → / → oprD_5
2939143	A→G	intergenic (+146/‑593)	catA → / → oprD_5
2939147	G→A	intergenic (+150/‑589)	catA → / → oprD_5
2939149	C→G	intergenic (+152/‑587)	catA → / → oprD_5
2939151	G→C	intergenic (+154/‑585)	catA → / → oprD_5
2939156	A→C	intergenic (+159/‑580)	catA → / → oprD_5
4173203	T→G	S296S (TCT→TCG)	ccoN2 →
4173206	G→C	G297G (GGG→GGC)	ccoN2 →
4173225	2 bp→AG	coding (910‑911/1428 nt)	ccoN2 →
4223727	G→C	intergenic (+343/+250)	PROKKA_03957 → / ← hyuC
5320124	G→A	R1921R (CGC→CGT)	pvdJ ←
5320829	G→A	C1686C (TGC→TGT)	pvdJ ←
5338512	C→T	R943K (AGG→AAG)	pvdD ←
5338516	T→C	S942G (AGC→GGC)	pvdD ←
5417660	C→T	D340D (GAC→GAT)	tuf1_2 →
5799891	(C)7→6	coding (140/1020 nt)	soxB ←
5892004	C→A	intergenic (‑5/+98)	PROKKA_05475 ← / ← PROKKA_05476
5892007	A→C	intergenic (‑8/+95)	PROKKA_05475 ← / ← PROKKA_05476
5892010	A→C	intergenic (‑11/+92)	PROKKA_05475 ← / ← PROKKA_05476
6034681	(A)7→8	coding (304/1074 nt)	prkC_5 →
6152456	C→A	intergenic (‑271/‑164)	hcpA_3 ← / → PROKKA_05694
6214517	T→A	*140K (TAA→AAA)	PROKKA_05754 →
6214520	G→T	intergenic (+1/‑81)	PROKKA_05754 → / → gspO
6214540	2 bp→GC	intergenic (+21/‑60)	PROKKA_05754 → / → gspO
6214556	G→C	intergenic (+37/‑45)	PROKKA_05754 → / → gspO
6214564	T→G	intergenic (+45/‑37)	PROKKA_05754 → / → gspO
6214575	G→T	intergenic (+56/‑26)	PROKKA_05754 → / → gspO
6214581	C→T	intergenic (+62/‑20)	PROKKA_05754 → / → gspO

## Sheet: Shared SNPs between isolates fo
Shared SNPs
A9 and B9 shared	Position	Coding region
Intergenic	2939017	catA → / → opdT
Intergenic	2939029	catA → / → opdT
Intergenic	2939042	catA → / → opdT
Intergenic	2939053	catA → / → opdT
Intergenic	2939067	catA → / → opdT
Intergenic	2939070	catA → / → opdT
Intergenic	2939072	catA → / → opdT
Intergenic	2939075	catA → / → opdT
Intergenic	2939077	catA → / → opdT
Intergenic	2939079	catA → / → opdT
Intergenic	2939083	catA → / → opdT
Intergenic	2939089	catA → / → opdT
Intergenic	2939098	catA → / → opdT
Intergenic	2939109	catA → / → opdT
Intergenic	2939120	catA → / → opdT
Intergenic	2939133	catA → / → opdT
Intergenic	2939141	catA → / → opdT
Intergenic	2939143	catA → / → opdT
Intergenic	2939147	catA → / → opdT
Intergenic	2939149	catA → / → opdT
Intergenic	2939151	catA → / → opdT
Intergenic	5892004	Hypothetical ← / ← Hypothetical
Intergenic	5892007	Hypothetical ← / ← Hypothetical
Intergenic	5892010	Hypothetical ← / ← Hypothetical
Intergenic	6152470	hcpA_3 ← / → Hypothetical
Δ1 bp	coding (319/957 nt)	ssg
Δ1 bp	coding (86/957 nt)	ssg ←
